# Supplementary material for: Temporal Heterogeneity of HER2 Expression and Spatial Heterogeneity of 18F-FDG Uptake Predicts Treatment Outcome of Pyrotinib in Patients with HER2-Positive Metastatic Breast Cancer
Source: Cancers (Basel). 2022 Aug 17;14(16):3973. doi: 10.3390/cancers14163973 (PMC9406192; doi:10.3390/cancers14163973)
Supplement: Supplementary file 1 [file cancers-14-03973-s001.zip]

Archive with 1 entries (1 files):
- cancers-1821404-supplementary.pdf
